# Supplementary material for: Effectiveness of a digital device providing real-time visualized tooth brushing instructions: A randomized controlled trial
Source: PLoS One. 2020 Jun 25;15(6):e0235194. doi: 10.1371/journal.pone.0235194 (PMC7316295; doi:10.1371/journal.pone.0235194)
Supplement: S1 Fig — (XLSX) [file pone.0235194.s001.xlsx]

## Sheet: Sheet1
S1 Fig. The decrease ratio between baseline and week 4 on each tooth surface in the participants who had plaque.
Intervention group
Right	Upper jaw Buccal	14	14	25	8	21	11	24	59	9	46	92	30	35	60	20	33	57	11	54	73	35	20	71	61	57	67	32	35	64	40	25	73	53	36	68	38	29	81	37	20	56	46	19	24	15	14	14	33
	Upper jaw Palatal	29	20	29	29	62	53	42	57	35	65	68	22	63	71	17	79	93	66	72	79	50	73	75	68	83	86	62	83	73	87	79	91	76	53	77	68	58	84	58	53	60	43	39	61	11	14	20	14
	Tooth number	8			7			6			5			4			3			2			1			1			2			3			4			5			6			7			8
	Lower jaw Lingual	80	50	20	33	34	39	31	35	18	33	35	22	28	44	22	55	86	48	63	87	38	77	94	50	50	92	62	48	80	66	53	90	59	24	48	41	11	33	46	9	14	42	26	26	27	20	75	67
	Lower jaw Buccal	40	17	0	44	34	11	36	57	4	41	60	14	45	43	10	43	44	16	28	56	36	26	69	42	34	75	50	30	74	28	20	62	40	29	42	31	20	45	39	8	43	31	8	21	33	0	40	25
Control group
Right	Upper jaw Buccal	0	13	6	16	15	20	33	44	25	38	63	35	40	60	32	41	43	34	38	48	29	31	42	46	53	45	26	35	46	47	38	47	39	39	50	31	28	41	29	17	39	29	20	21	20	19	13	0
	Upper jaw Palatal	13	29	36	31	40	38	37	34	35	56	53	24	50	57	22	66	59	42	53	55	30	49	69	50	66	61	44	69	54	62	68	60	47	42	63	34	59	64	50	42	32	28	18	50	12	6	31	20
	Tooth number	8			7			6			5			4			3			2			1			1			2			3			4			5			6			7			8
	Lower jaw Lingual	25	0	20	38	32	33	26	35	19	30	36	22	13	36	21	48	62	39	65	60	56	71	83	62	53	71	55	53	65	59	46	50	39	18	30	32	15	38	39	8	31	23	26	32	27	0	29	40
	Lower jaw Buccal	17	0	17	53	42	16	37	38	9	33	50	24	35	39	22	31	52	19	37	35	38	29	35	39	36	42	40	39	48	39	22	73	32	35	37	36	30	47	41	17	46	25	6	42	43	13	14	14
[truncated: 1 more columns]
