# Supplementary material for: Effectiveness of a digital device providing real-time visualized tooth brushing instructions: A randomized controlled trial
Source: PLoS One. 2020 Jun 25;15(6):e0235194. doi: 10.1371/journal.pone.0235194 (PMC7316295; doi:10.1371/journal.pone.0235194)
Supplement: S1 Table — (XLSX) [file pone.0235194.s002.xlsx]

## Sheet: Sheet1
	Table S1. Number of tooth surfaces in each group of the decrease ratio between baseline and week 4 in participants who had plaque.
		Ratio		0–10％		11–20％		21–30％		31–40％		41–50％		51–60％		61–70％		71–80％		81–90％		91–100％
	Number of tooth surfaces* (%)	Intervention		9		28		25		32		26		20		19		19		9		5
				(4.7)		(14.6)		(13.0)		(16.7)		(13.5)		(10.4)		(9.9)		(9.9)		(4.7)		(2.6)
		Control		10		26		28		57		34		19		14		3		1		0
				(5.2)		(13.5)		(14.6)		(29.7)		(17.7)		(9.9)		(7.3)		(1.6)		(0.5)		(0.0)
	*The number of tooth surfaces for each decrease ratio category, and the proportion of tooth surfaces relative to all 192 teeth surfaces represented as a percentage in parentheses.
